# Supplementary material for: Diffusion and bulk flow of amino acids mediate calcium waves in plants
Source: Sci Adv. 2022 Oct 21;8(42):eabo6693. doi: 10.1126/sciadv.abo6693 (PMC9586480; doi:10.1126/sciadv.abo6693)
Supplement: Supplementary file 2 — Movies S1 to S7 [file sciadv.abo6693_movies_s1_to_s7.zip]

Archive with 7 entries (7 files):
- sciadv.abo6693_movie_s1.mp4
- sciadv.abo6693_movie_s2.mp4
- sciadv.abo6693_movie_s3.mp4
- sciadv.abo6693_movie_s4.mp4
- sciadv.abo6693_movie_s5.mp4
- sciadv.abo6693_movie_s6.mp4
- sciadv.abo6693_movie_s7.mp4
